# Supplementary material for: Stage-dependent analysis of IL-6, TGF-β, osteocalcin, and sRANKL in the synovial fluid of dogs with osteoarthritis
Source: Sci Rep. 2026 Jun 9;16:17842. doi: 10.1038/s41598-026-56559-6 (PMC13249977; doi:10.1038/s41598-026-56559-6)
Supplement: Supplementary file 1 — Supplementary Material 1 [file 41598_2026_56559_MOESM1_ESM.xlsx]

## Sheet: IL-6
Besitzer	Patient	Geburtsdatum	Alter	Geschlecht	Kastration	Rasse	Gewicht	BCS	Besonderheit Allgemeinuntersuchung	Lahmheit	Lahmheitsdauer	Lahmheitsgrad	Ursache	Vorbehandlungen	Medikamente	Schmerzen	palpierbarer Erguss	Op	OpKBR andere Seite	Datum Probenentnahme Blut und Synovia Tag KBR	Datum BB	Thrombos	Thrombos Grad	Datum Elisa	Ergebnis Elisa in ng pro dl	Röntgenbild	Arthrosegrad	Gelenkfüllung	Synovia	Datum Elisa Synovia	Ergebnis Elisa Synovia	Volumen	Dichte	Farbe	Viskosität	Gelenkkapsel und Synovialmembran	Osteophytenbildung	Gelenkknorpel	vorderes KB	hinteres KB	medialer Meniskus	Aussehen medialer Meniskus	lateraler Meniskus	Aussehen lateraler Meniskus	Besonderheit Blutbild	Bemerkungen	IL-6 Synovia
Bach, Otmar	Anton	2006-01-01	104	1	1	Mischling	24	6		1	5	2	2	0	0	3	2	0	0	2014-09-19	2014-09-19	275	2	2015-03-10	9.26	1			0	2014-11-03	1.98	1	0	2	1	0	0	0	2	0	1	4	0	0
Bauch, Torsten	Balou	2005-06-12	112	1	0	Bichon frisee	7	6		2	30	3	0	0	0	0	0	0	0	2014-10-08	2014-10-08	297	2	2015-03-11	7.19	1			0	2014-11-03	1.02	0	0	2	0	0	0	0	2	0	1	4	0	0	ALT: 155, GLDH: 21,3		47
Bernhardt, Sabrina	Sunny	2004-04-27	124	1	0	Mischling	33	5		1	28	2	0	1	0	1	0	0	0	2014-08-12	2014-08-12	280	2	2014-11-04	15.82	0	0	0	0	2015-01-24	1.53	0	0	0	0	0	0	0	2	1	0	0	0	0
Buss, Sabine (ehemals Elle)	Bruno	2010-10-07	42	1	0	Cane Corso	40	4	Herz III/V	2	90	3	0	0	0	2	2	0	0	2014-04-15	2014-04-15	268	2	0.0.		0	0	1	0	2015-01-24	0.93	1	0	0	0	2	0	0	2	0	1	4	0	0
Cheek, Jason	Kenchan	2006-08-01	100	1	0	Mischling	36	5		1	7	4	2	1	2	3	3	0	0	2014-12-11	2014-12-11	284	2	2015-03-10	10.2	0	0	1	0	0.0.		0	0	2	1	0	0	0	2	1	1	4	0	0	GLDH: 26,1	Patellaluxation rechts nach medial
Ciupa, Sabine	Lucky	2002-07-01	147	1	1	Mischling	18	4		2	15	4	0	1	0	1	1	0	0	2014-10-15	2014-10-15	265	2	2015-03-11	14.41	1			0	0.0.		0	0	0	0	1	2	0	2	0	1	4	0	0			0
Dr. Ferlemann, Kerstin	Scotti	2011-11-11	36	1	0	Englische Bulldogge	24	7		1	26	3	0	1	2	1	0	0	0	2014-11-18	2014-11-18	280	2	2015-03-10	12.33	0	0	0	0	0.0.		0	0	0	0	0	1	1	2	0	0	0	0	0		in der Nacht nach der Op verstorben	11
Dullovi, Marina	Lilly	2008-01-03	79	2	1	Beagle	25	7		2	28	3	0	1	2	2	0	0	0	2014-08-21	2014-08-21	420	3	2014-11-04	21.47	0	0	0	0	2015-01-24	2.86	0	0	0	0	2	2	0	2	0	1	4	0	0		rechtes Knie auch instabil, dort Rö Arthrose Grad1, bds Patellaluxation nach medial
Eikenberg, Uwe	Kira	2004-01-01	129	2	0	Appenzeller Sennenhund	28	6		2	5	4	0	1	2	2	3	0	0	2014-10-22	2014-10-22	490	3	2015-03-10	23.87	0	0	1	0	0.0.		0	0	2	1	1	2	0	2	0	1	4	0	0	ALKP: 524		2595
Fenner, Gwenda	Tassko	2009-02-23	62	1	1	Nova Scotia Duck Tolling	21	3		2	14	4	0	1	0	1	0	0	0	2014-04-07	2014-04-07	246	2	2015-01-25	17.68	0	2	0	0	2015-01-24	2.06	0	0	0	0	0	0	0	2	0	0	0	0	0			23
Flora, Franco	Syla	2012-09-20	20	2	0	Labrador Retriever	20	4		2	90	1	0	0	0	0	2	0	0	2014-05-08	2014-05-08	249	2	2015-03-11	11.98	1										0	0	0	2	0	1	4	0	0
Förster, Daniela	Sasu	2006-06-10	95	2	1	Beagle	18	7		2	60	2	0	0	0	1	1	0	0	2014-05-21	2014-05-21	303	2	2015-03-11	9.58	0	0	0	0	2015-01-24	> zu hoch	0	0	0	0	0	0	0	2	0	1	4	0	0	ALKP: 406		283
Geisler, Annette	Flora	2004-08-01	115	2	1	Mischling	10	6		2	1	4	0	0	0	2	1	0	0	2014-03-12	2014-03-12	408	3	0.0.		1			0	2015-01-24	1.96	0	0	0	0	0	0	0	2	0	1	4	0	0	Cacium 3,4,		483
Georg, Ulrike	Spock	2003-11-08	106	1	1	Mischling	31	4		2	10	3	0	0	0	1	3	0	0	2012-09-03	2013-09-03	306	2	2015-01-25	15.43	1			0	2015-01-24	1.38	1	0	0	0	1	2	1	2	0	1	4	0	0
Glahe, Jutta	Luna	2008-02-22	83	2	0	Boxer	25	4		1	5	3	0	0	0	1	1	0	1	2015-01-05	2015-01-05	254	2	2015-03-10	11.25	1			0	0.0.		1	0	0	1	1	1	1	2	0	0	4	0	0			88
Glebe, Yvonne	Lennox	2006-08-05	93	1	0	Beagle	20	7		1	5	3	0	0	0	2	0	0	0	2014-05-09	2014-05-09	344	2	2015-03-11	12.95	1			0	2015-01-24	2.46	0	0	2	0	1	1	0	2	0	0	0	0	0			152
Glebe, Yvonne	Lennox	2006-08-05	99	1	0	Beagle	20	7		2	5	2	0	0	0	2	0	0	1	2014-11-12	2014-11-12	328	2	2015-03-10	13.21	1			0	0.0.		1	0	0	2	1	2	1	2	0	0	0	0	0		KBR links am 09.05.2014	152
Grzenkowski, Petra	Bruno	2006-12-25	94	1	1	Golden Retriever	30	5		2	28	3	0	1	2	2	3	0	0	2014-10-17	2014-10-17	329	2	0.0.		0	2	0	0	0.0.		0	0	2	0	3	1	0	2	0	1	4	0	0	Hämatokrit 39%, Totalprotein ggr. Erhöht, Globulin 5,34		34
Günther, Werner	Emmi	2009-10-14	58	2	0	Mischling	30	3		2	7	4	2	1	2	3	3	0	0	2014-08-07	2014-08-07	300	2	2014-11-04	26.71	0	0	0	0	2015-01-24	> zu hoch	1	1	2	2	0	0	0	2	2	1	6	0	0
Haase, Joachim	Tony	2003-01-01	133	2	0	Podenco Ibice	15	3	Herz III/V	1	21	4	2	0	0	2	2	0	0	2014-02-07	2014-02-07	241	2	2015-03-11	9.93	0	0	0								1	1	1	2	1	1	4	0	0	ALKP: 936
Hildebrandt, Mario	Charly	2011-11-20	27	1	0	Akita Inu	48	7		2	120	3	2	1	0	2	1	0	0	2014-02-03	2014-02-03	137	1	2015-03-11	6.56	0	0	0	0	2015-01-24	> zu hoch	0	0	0	0	1	1	1	2	1	1	4	0	0	HKT 35%
Iwanowski, Nicole	Lucky	2007-07-11	82	1	1	Mischling	55	7		1	7	3	0	0	0	2	2	0	0	2014-05-14	2014-05-14	353	2	2015-03-11	16.99	1			0	2015-01-24	2.22	0	0	0	0	2	2	0	2	0	1	4	0	0
Kaßner, Anette	Cindy	2006-01-01	93	2	1	Mischling	25	7		1	80	3	0	0	0	2	0	0	0	2013-10-17	2013-10-17	260	2	2015-01-25	20.4	1										0	1	0	2	0	1	4	0	0
Klaus-Polvinen, Renate	Ulla	2013-10-18	13	2	0	Neufundländer	48	4		1	60	2	0	0	0	2	2	0	0	2014-11-11	2014-11-11	252	2	2015-03-10	12.25	1			0	0.0.		1	0	0	2	1	0	0	2	0	1	3	0	0			1088
Knobloch, Joanna	Snoops	2007-07-18	88	1	1	Weißer Schäferhund	50	6		2	10	2	0	1	2	2	3	0	0	2014-11-25	2014-11-25	112	1	2015-03-10	10.13	0	1	0	0	0.0.		1	0	0	2	3	3	2	2	0	1	4	0	0	GLDH und ALT ggr. Erhöht		924
Leimcke, Erich	Ronja	2008-04-23	78	2	0	Mischling	28	7		2	4	4	0	1	1	2	0	0	0	2014-10-20	2014-10-20	277	2	2015-03-10	12.33	1			0	0.0.		0	0	2	0	0	1	0	2	0	1	4	0	0	HKT 35%		292
Liebehenz, Petra	Terry	2005-01-01	112	1	0	Terrier	12	4		2	28	3	0	1	0	2	1	0	0	2014-05-30	2014-05-30	334	2	2014-11-04	28.22	0	2	0								1	2	1	2	0	1	4	0	0	HKT 38%
Mollenhauer, Sonja	Lissy	2005-01-01	108	2	0	Mischling	16	5		2	3	3	0	0	0	0	1	0	1	2014-01-22	2014-01-22	401	3	2015-03-11	12.03	0	0	0	0	2015-01-24	2.58	0	0	2	1	0	0	0	1	0	1	4	0	0		KBR-Op rechts am 28.11.2013
Ozga, Dirk	Racky	2006-10-31	83	1	1	Golden Retriever	38	7		1	4	4	0	0	0	1	3	0	0	2013-09-19	2013-09-19	236	2	2015-01-25	15.53	1			0	2015-01-24	0.98	1	0	0	0	0	0	0	2	0	0	0	0	0
Preiss, Anna	Kira	2006-06-28	99	2	0	Mischling	21	6		2	90	1	0	1	2	1	0	1	0	2014-09-16	2014-09-16	462	3	2014-11-04	24.97	0	0	0	0	2014-11-03	2.14	0	0	0	0	1	0	0	2	0	1	4	0	0		komplexes Adenokarzinom	173
Rauser, Thilo	Amber	2004-05-30	121	2	1	Golden Retriever	35	6		2	60	1	0	0	0	2	2	0	0	2014-06-24	2014-06-24	261	2	2014-11-04	15.03	0	1	1	0	2015-01-24	1.65	1	0	0	1	2	2	0	2	0	1	4	0	0	HKT 34%	rechtes Knie auch verdickt und ggr. Schublade, evtl auch KBR
Schäckel, Stefan	Jessi	2010-07-02	47	2	1	Dobermann	40	4		1	14	3	2	0	0	2	2	0	0	2014-05-26	2014-05-26	222	2	2014-11-04	11.23	1										0	0	0	1	0	1	4	0	0
Schilling, Jürgen	Lucky	2003-05-20	135	1	0	Mischling	9	3	Herz IV/V	2	14	1	0	0	0	1	0	0	0	2014-08-26	2014-08-26	418	3	2014-11-04	30.07	1										0	1	0	2	0	1	4	0	0		Patellaluxation nach medial Grad 1
Scholz, Birgit	Bonnie	2008-03-01	79	2	0	Mischling	46	6		2	180	1	0	1	0	1	0	0	0	2014-10-27	2014-10-27	338	2	2015-03-10	15.49	0	1	0	0	0.0.		0	0	0	0	2	2	0	2	0	1	4	0	0		CT: linkes Knie osteoarthrotische Veränderungen und verdickte Gelenkkapsel	193
Schulz, Rolf	Niwida	2008-05-01	70	2	0	Deutscher Wachtelhund	25	6		2	10	1	0	0	0	2	2	0	1	2014-03-10	2014-03-10	145	1	2015-03-11	8.44	0	0	0	0	2015-01-24	2.47	0	0	0	1	2	2	1	2	0	1	4	0	0	HKT 39%	KBR rechts im Mai 2013 operiert	7
Serafin, Eva	Nico	2003-07-15	127	1	1	Rauhaardackel	6	3		1	50	4	0	0	0	3	0	0	0	2014-02-17	2014-02-17	296	2	2015-03-10	16.25	0	0	0	0	2015-01-24	2.01	0	0	0	0	2	0	1	1	0	1	4	0	0	ALKP: 680; Ca 3,29
Siebert, Diana	Bayreen	2005-02-09	104	2	0	Hovawart	40	4		2	7	3	2	0	0	3	0	0	0	2013-10-22	2013-10-22	266	2	2014-10-15	16.73	1			0	2015-01-24	1.86	0	0	0	0	1	3	0	2	0	1	4	0	0
Steinberg, Christiane	Hutsch	2003-01-01	134	1	1	Mischling	30	4		1	90	1	0	0	0	3	2	0	0	2014-03-27	2014-03-27	226	2	2015-03-11	8	1			0			1	1	2	2	2	2	1	2	0	0	0	0	0			190
Sudhoff, Wolfgang	Aischa	2005-06-15	104	2	0	Bolonka Zwetna	7	7		2	7	3	2	1	1	2	0	0	0	2014-02-24	2014-02-24	334	2	2015-03-11	16.47	1											1	0	2	0	1	4	0	0	ALKP 483, Phosphor 2,3	Patellaluxation rechts 2012 operiert, links auch Patellaluxation nach medial
Tierheim Wiesenfeld	Leandro	2007-01-01	82	1	1	Mischling	25	2		2	30	2	0	1	0	1	0	0	0	2013-11-04	2013-11-04	275	2	2015-03-11	17.27	0	0	0	0	2015-01-24	1.41	1	0	0	0	1	1	0	2	0	1	4	0	0			106
Vollmann, Uwe	Buddy	2006-08-18	99	1	1	Labrador Retriever	32	6		2	14	2	0	0	0	1	2	1	0	2014-11-03	2014-11-03	349	2	2015-03-10	14.96	1			0	0.0.		1	0	0	1	1	1	0	2	0	0	0	0	0		IPC links operiert, rechts auch, aber nicht operiert	434
von Jackowski, Arne	Rocky	2010-03-01	57	1	0	Olde English Bulldog	25	5		1	28	3	0	0	0	3	3	0	1	2015-01-15	2015-01-15	296	2	2015-03-10	15.86	0	0	0	0	0.0.		1	0	0	2	2	0	0	2	0	1	4	0	0		bds. Hgr HD, KBR vor drei Jahren links operiert	173
Warnecke, Martin	Dragon	2009-09-01	60	1	1	Mioritic Romanesc	50	3		2	600	1	0	0	0	1	0	0	1	2014-09-11	2014-09-11	399	2	2015-03-10	20.22	0	3	0	0	2014-11-03	2.6	1	0	2	0	0	2	0	2	0	1	3	0	0		01.06.2013 KBR-Op andere Seite, bds. Rö Knie hgr Arthrosen	551
Weber, Mirko	Blacky	2013-02-18	14	1	0	Labrador Retriever	46	6		1	28	2	0	1	0	1	2	0	0	2014-04-10	2014-04-10	411	3	2015-03-11	11.08	0	0	1	0	2014-11-03		0	0	0	0	1	0	0	1	0	1	3	0	0
Wüstefeld-Mecke, Maike	Bonny	2013-05-29	7	2	0	Labrador Retriever	25	6		1	35	2	0	1	0	2	2	0	0	2013-12-03	2013-12-03	241	2	2015-03-10	10.78	0	0	0	0	2015-01-24	> zu hoch	0	0	0	0	0	0	0	2	0	1	4	0	0		KBR-Op links später, am 21.01.2014
Zentsch, Pia	Naduah	2011-09-11	25	2	0	Mischling	25	7		1	7	3	0	0	0	0	0	0	0	2013-10-28	2013-10-28	643	4	2015-03-11	13.21	1			0	2015-01-24	1.66	0	0	0	0	0	1	0	2	2	1	4	0	0	GLDH: 17,3; ALT 87; ALKP 552
Noll, Silke	Laila	2007-10-18	84	2	0	Mischling	22	3		1	5	4	0	0	0	1	1	0	0	2014-10-17	2014-10-17	252	2	0.0.		0	0	0	0	0.0.		0	0	0	0	0	0	0	1	0	0	3	1	0	Hämatokrit 39%		1239
											Rassen				Geschlecht				Alter:	7-147	ᴓ 84,3		Gewicht:				Thrombos:
											Mischling	18	0.383		Männlich	25	0.532		0 - 50	10	0.213		<10	5	0.106		0 - 200	3	0.064
											Labrador	4	0.085		Intakt	12	0.255		51-100	21	0.447		elf-20	8	0.17		201 -400	35	0.745
											Golden Retriever	3	0.064		kastriert	13	0.277		101-150	16	0.34		21-30	18	0.383		401 - 600	8	0.17
											Nova Scotia Duck Tolling Retriever	1	0.021		Weiblich	22	0.468		> 150	0			31-40	9	0.191		> 600	1	0.021
											Beagle	4	0.085		Intakt	16	0.34						>40	7	0.149
											Bichon Frise	1	0.021		Kastriert	6	0.128
											Cane Corso Italiano	1	0.021											+
											Englisch Bulldogge	1	0.021
											Appenzeller	1	0.021		Lahmheitsdauer				Lahmheitsgrad				Schmerzen				palpierbarer Erguss				Orthopädische Punkte
											Boxer	1	0.021		0	0			0	0			0	4	0.085		0	18	0.383		0	0
											Podenco	1	0.021		1	23	0.489		1	8	0.17		1	16	0.34		1	8	0.17		1	6	0.128
											Aktia Inu	1	0.021		2	10	0.213		2	10	0.213		2	20	0.426		2	13	0.277		2	30	0.638
											Neufundländer	1	0.021		3	2	0.043		3	18	0.383		3	7	0.149		3	8	0.383		3	11	0.234
											weißer Schäferhund	1	0.021		4	12	0.255		4	11	0.234
											JRT	1	0.021
											Dobermann	1	0.021
											Wachtel	1	0.021		Röntgenbild
											RHT	1	0.021		Bilder Anzahl	26
											Hovawart	1	0.021
											Bolonka	1	0.021		Arthrosegrad				Gelenkfüllung
											Old English Bulldogge	1	0.021		0	19	0.731		normal	21	0.808
											Mioritic Romanesc	1	0.021		1	3	0.115		erhöht	5	0.192
															2	3	0.115
															3	1	0.038
															Synovia
															Volumen				Dichte				Farbe				Viskosität
															normal	25	0.625		transparent	38	0.95		physiologisch	29	0.725		normal	26	0.65
															erhöht	15	0.375		getrübt	2	0.05		verändert	11	0.275		ggr reduziert	8	0.2
																											mgr reduziert	6	0.15
																											hgr reduziert	0
															Gradeinteilung Synovia
															0	16	0.4
															1	17	0.425
															2	5	0.125
															3	2	0.05
															Chirugie
															Gelenkkapsel, Synovialmembran				Degeneration				Osteophyten				Vorderes KB				hinteres KB				medialer Meniskus
															0	21	0.447		0	36	0.766		0	20	0.426		0	0			0	41	0.872		0	10	0.213
															1	15	0.319		1	10	0.213		1	21	0.277		1	5	0.106		1	4	0.085		1	37	0.787
															2	9	0.191		2	1	0.021		2	22	0.255		2	42	0.894		2	2	0.043
															3	2	0.043		3	0			3	23	0.043
															Gradeinteilung der Chirugie
															0
															1	13	0.277
															2	21	0.447
															3	13	0.277
																						Gesamtbeurteilung
																						0
																						1	12	0.255
																						2	24	0.51
																						3	11	0.234

## Sheet: TGF
Krankheit	Alter	Geschlecht	Kastration	Gewicht	BCS	Lahmheit	Lahmheitsdauer	Lahmheitsdauer kodiert	Lahmheitsgrad	Ursache	Vorbehandlungen	Medikamente	Schmerzen	palpierbarer Erguss	Orthopädie Punkte	Orthopädie Grad	Op	OpKBR andere Seite	Thrombos	Thrombos Grad	Blut TGF -beta in ng/dl	Röntgenbild	Arthrosegrad	Gelenkfüllung	Synovia	Synovia TGF-beta in ng/dl	Volumen	Dichte	Farbe	Viskosität	Synovia Punkte	Synovia Grad	Gelenkkapsel und Synovialmembran	Osteophytenbildung	Gelenkknorpel	vorderes KB	hinteres KB	medialer Meniskus	lateraler Meniskus	Chirugie Punkte	Chirugie Grad	Beurteilung	Beurteilung in Grad
1	104	1	1	24	6	1	5	1	2	2	0	0	3	2	8	2	0	0	275	2	9.26	1			0	1.98	1	0	2	1	3	2	0	0	0	2	0	1	0	3	1	5	2
1	112	1	0	7	6	2	30	2	3	0	0	0	0	0	5	1	0	0	297	2	7.19	1			0	2.56	0	0	2	0	1	1	0	0	0	2	0	1	0	3	1	3	1
1	124	1	0	33	5	1	28	2	2	0	1	0	1	0	5	1	0	0	280	2	15.82	0	0	0	0	1.52	0	0	0	0	0	0	0	0	0	2	1	0	0	3	1	2	1
1	42	1	0	40	4	2	90	4	3	0	0	0	2	2	11	3	0	0	268	2		0	0	1	0	0.92	1	0	0	0	1	1	2	0	0	2	0	1	0	5	2	6	2
1	100	1	0	36	5	1	7	1	4	2	1	2	3	3	11	3	0	0	284	2	10.2	0	0	1	0	1.39	0	0	2	1	2	1	0	0	0	2	1	1	0	4	2	6	2
1	147	1	1	18	4	2	15	1	4	0	1	0	1	1	7	2	0	0	265	2	14.41	1			0	1.64	0	0	0	0	0	0	1	2	0	2	0	1	0	6	2	4	2
1	36	1	0	24	7	1	26	2	3	0	1	2	1	0	6	2	0	0	280	2	12.33	0	0	0	0	>3	0	0	0	0	0	0	0	1	1	2	0	0	0	4	2	4	2
1	79	2	1	25	7	2	28	2	3	0	1	2	2	0	7	2	0	0	420	3	21.47	0	0	0	0	>3	0	0	0	0	0	0	2	2	0	2	0	1	0	7	3	5	2
1	129	2	0	28	6	2	5	1	4	0	1	2	2	3	10	3	0	0	490	3	23.87	0	0	1	0	1.93	0	0	2	1	2	1	1	2	0	2	0	1	0	6	2	6	3
1	62	1	1	21	3	2	14	1	4	0	1	0	1	0	6	2	0	0	246	2	17.68	0	2	0	0	2.05	0	0	0	0	0	0	0	0	0	2	0	0	0	2	1	3	1
1	20	2	0	20	4	2	90	4	1	0	0	0	0	2	7	2	0	0	249	2	11.98	1			1								0	0	0	2	0	1	0	3	1	3	1
1	95	2	1	18	7	2	60	4	2	0	0	0	1	1	8	2	0	0	303	2	9.58	0	0	0	0	>3	0	0	0	0	0	0	0	0	0	2	0	1	0	3	1	3	1
1	115	2	1	10	6	2	1	1	4	0	0	0	2	1	8	2	0	0	408	3		1			0	1.95	0	0	0	0	0	0	0	0	0	2	0	1	0	3	1	3	1
1	106	1	1	31	4	2	10	1	3	0	0	0	1	3	8	2	0	0	306	2	15.43	1			0	1.37	1	0	0	0	1	1	1	2	1	2	0	1	0	7	3	6	2
1	83	2	0	25	4	1	5	1	3	0	0	0	1	1	6	2	0	1	254	2	11.25	1			0	1.67	1	0	0	1	2	1	1	1	1	2	0	0	0	5	2	5	2
1	93	1	0	20	7	1	5	1	3	0	0	0	2	0	6	2	0	0	344	2	12.95	1			0	2.43	0	0	2	0	1	1	1	1	0	2	0	0	0	4	2	5	2
1	99	1	0	20	7	2	5	1	2	0	0	0	2	0	5	1	0	1	328	2	31.21	1			0	>3	1	0	0	2	3	2	1	2	1	2	0	0	0	6	2	5	2
1	94	1	1	30	5	2	28	2	3	0	1	2	2	3	10	3	0	0	329	2		0	2	0	0	>3	0	0	2	0	1	1	3	1	0	2	0	1	0	7	3	7	3
1	58	2	0	30	3	2	7	1	4	2	1	2	3	3	11	3	0	0	300	2	26.71	0	0	0	0	>3	1	1	2	2	5	3	0	0	0	2	2	1	0	5	2	8	3
1	133	2	0	15	3	1	21	2	4	2	0	0	2	2	10	3	0	0	241	2	9.93	0	0	0	1								1	1	1	2	1	1	0	7	3	6	3
1	27	1	0	48.5	7	2	120	4	3	2	1	0	2	1	10	3	0	0	137	1	6.56	0	0	0	0	>3	0	0	0	0	0	0	1	1	1	2	1	1	0	7	3	6	3
1	82	1	1	55	7	1	7	1	3	0	0	0	2	2	8	2	0	0	353	2	16.99	1			0	2.2	0	0	0	0	0	0	2	2	0	2	0	1	0	7	3	5	2
1	93	2	1	25	7	1	80	4	3	0	0	0	2	0	9	2	0	0	260	2	20.4	1			1								0	1	0	2	0	1	0	4	2	4	2
1	13	2	0	48	4	1	60	4	2	0	0	0	2	2	10	3	0	0	252	2	12.25	1			0	2.55	1	0	0	2	3	2	1	0	0	2	0	1	0	4	2	7	3
1	88	1	1	50	6	2	10	1	2	0	1	2	2	3	8	2	0	0	112	1	10.13	0	1	0	0	2.31	1	0	0	2	3	2	3	3	2	2	0	1	0	11	3	7	3
1	78	2	0	28	7	2	4	1	4	0	1	1	2	0	7	2	0	0	277	2	12.33	1			0	1.79	0	0	2	0	1	1	0	1	0	2	0	1	0	4	2	5	2
1	112	1	0	12	4	2	28	2	3	0	1	0	2	1	8	2	0	0	334	2	28.22	0	2	0	1								1	2	1	2	0	1	0	7	3	5	2
1	108	2	0	16	5	2	3	1	3	0	0	0	0	1	5	1	0	1	401	3	12.03	0	0	0	0	2.55	0	0	2	1	2	1	0	0	0	1	0	1	0	2	1	3	1
1	83	1	1	38	7	1	4	1	4	0	0	0	1	3	9	2	0	0	236	2	15.53	1			0	0.98	1	0	0	0	1	1	0	0	0	2	0	0	0	2	1	4	2
1	99	2	0	21	6	2	90	4	1	0	1	2	1	0	6	2	1	0	462	3	24.97	0	0	0	0	1.88	0	0	0	0	0	0	1	0	0	2	0	1	0	4	2	4	2
1	121	2	1	35	6	2	60	4	1	0	0	0	2	2	9	2	0	0	261	2	15.03	0	1	1	0	1.64	1	0	0	1	2	1	2	2	0	2	0	1	0	7	3	6	3
1	47	2	1	40	4	1	14	1	3	2	0	0	2	2	8	2	0	0	222	2	11.23	1			1								0	0	0	1	0	1	0	2	1	3	1
1	135	1	0	9	3	2	14	1	1	0	0	0	1	0	3	1	0	0	418	3	30.07	1			1								0	1	0	2	0	1	0	4	2	4	2
1	79	2	0	46	6	2	180	4	1	0	1	0	1	0	6	2	0	0	338	2	15.49	0	1	0	0	>3	0	0	0	0	0	0	2	2	0	2	0	1	0	7	3	5	2
1	70	2	0	25	6	2	10	1	1	0	0	0	2	2	6	2	0	1	145	1	8.44	0	0	0	0	2.44	0	0	0	1	1	1	2	2	1	2	0	1	0	8	3	6	3
1	127	1	1	6	3	1	50	3	4	0	0	0	3	0	10	3	0	0	296	2	16.25	0	0	0	0	1.99	0	0	0	0	0	0	2	0	1	1	0	1	0	5	2	5	2
1	104	2	0	40	4	2	7	1	3	2	0	0	3	0	7	2	0	0	266	2	1.86	1			0	1.84	0	0	0	0	0	0	1	3	0	2	0	1	0	7	3	5	2
1	134	1	1	30	4	1	90	4	1	0	0	0	3	2	10	3	0	0	226	2	8	1			1								2	2	1	2	0	0	0	7	3	9	3
1	104	2	0	7	7	2	7	1	3	2	1	1	2	0	6	2	0	0	334	2	16.47	1			1								0	1	0	2	0	1	0	4	2	4	2
1	82	1	1	25	2	2	30	4	2	0	1	0	1	0	7	2	0	0	275	2	17.27	0	0	0	0	1.4	1	0	0	0	1	1	1	1	0	2	0	1	0	5	2	5	2
1	99	1	1	32	6	2	14	1	2	0	0	0	1	2	6	2	1	0	349	2	14.96	1			0	2.15	1	0	0	1	2	1	1	1	0	2	0	0	0	4	2	5	2
1	57	1	0	25	5	1	28	2	3	0	0	0	3	3	11	3	0	1	296	2	15.86	0	0	0	0	2.23	1	0	0	2	3	2	2	0	0	2	0	1	0	5	2	7	3
1	60	1	1	50	3	2	600	4	1	0	0	0	1	0	6	2	0	1	399	2	20.22	0	3	0	0	2.11	1	0	2	0	2	1	0	2	0	2	0	1	0	5	2	5	2
1	14	1	0	46	6	1	28	2	2	0	1	0	1	2	7	2	0	0	411	3	11.08	0	0	1	1								1	0	0	1	0	1	0	3	1	3	1
1	7	2	0	25	6	1	35	3	2	0	1	0	2	2	9	2	0	0	241	2	10.78	0	0	0	0	>3	0	0	0	0	0	0	0	0	0	2	0	1	0	3	1	3	1
1	25	2	0	25	7	1	7	1	3	0	0	0	0	0	4	1	0	0	643	4	13.21	1			0	1.64	0	0	0	0	0	0	0	1	0	2	2	1	0	6	2	3	1
1	84	2	0	22	3	1	5	1	4	0	0	0	1	1	7	2	0	0	432	3		0	0	0	0	>3	0	0	0	0	0	0	0	0	0	1	0	0	0	1	1	3	1
0	176	2	1	30	2	0	0	0	0	0	0	0	0	0	0	0	0	0				0	0	0	0	1.34	0	0	0	0	0	0
0	68	2	1	32	4	0	0	0	0	0	0	0	0	0	0	0	0	0				0	0	0	0	1.08	0	0	0	0	0	0
0	154	2	1	16	5	0	0	0	0	0	0	0	0	0	0	0	0	0				0	0	0	0	1.2	0	0	0	0	0	0
0	154	2	1	16	5	0	0	0	0	0	0	0	0	0	0	0	0	0				0	0	0	0	1.26	0	0	0	0	0	0
0	114	2	0	35	4	0	0	0	0	0	0	0	0	0	0	0	0	0				0	0	0	0	1.32	0	0	0	0	0	0
0	114	2	0	35	4	0	0	0	0	0	0	0	0	0	0	0	0	0				0	0	0	0	1.38	0	0	0	0	0	0
0	139	2	0	28	2	0	0	0	0	0	0	0	0	0	0	0	0	0				0	0	0	0	0.83	0	0	0	0	0	0
0	139	2	0	28	2	0	0	0	0	0	0	0	0	0	0	0	0	0				0	0	0	0	0.86	0	0	0	0	0	0
0	60	2	1	21	5	0	0	0	0	0	0	0	0	0	0	0	0	0				0	0	0	0	1.39	0	0	0	0	0	0
0	60	2	1	21	5	0	0	0	0	0	0	0	0	0	0	0	0	0				0	0	0	0	1.24	0	0	0	0	0	0
0	118	1	0	24	3	0	0	0	0	0	0	0	0	0	0	0	0	0				0	0	0	0	0.88	0	0	0	0	0	0
0	126	2	1	18	3	0	0	0	0	0	0	0	0	0	0	0	0	0				0	0	0	0	0.85	0	0	0	0	0	0
0	126	2	1	18	3	0	0	0	0	0	0	0	0	0	0	0	0	0				0	0	0	0	0.78	0	0	0	0	0	0

## Sheet: Osteocalcin
Proben-Nr.	Konzentration ng/ml	Arthrose-Grad Rö	intra OP	Blutig	LH-Grad	LH-Dauer
2	0	2		0
3	0	1		0
4	0	1		0
7	0.268785	1		0
9	0	1		2
10	0	1		0
11	0.256399	3	3		2	3
12	0.838639	1		3
14	0	1		3
16	0.54906	1		0
17	1.00037				4	1
19	0	1		0
21	0.334387	2			3	1
24	0	1		0
26	0	2		1
29	1.58091	1			1	1
30	0	2		0
34	0.23892	1	0		1	1
40	0	2	2		2	1
45	0.63695	1	0		1	1
47	0.858965	1	1.5		3	0
49	0.00338592	1	1		2	1
50	0.357999	2	1		1	2
52	2.59999	1	0.5			1
53	1.53619	1	0	0
55	2.99813	1	1	0
56	0.64704	1	1		3	1
57	0.189442	2	3		3	2
59	1.65385	0	0		3	1
60	1.39866	1	0		3	1
63	1.23205	0	1		2	1
64	0.343445	1	1		1	1.5
65	0.750277	2	2		2	1
66	1.3182	1			3
69	1.12938	2	1		1	3
71	0.377368	0	0	0
72	0	1	2		2	1
73	0.977102	1	2
74	1.12394	0	0	0
77	0.158275		1	0
78	2.52204	1	1	0
79	1.33262	1	1	2
82	1.65462	1	1	0
86	1.6743	2	2	0
87	2.53064	1		0
88	1.62918			1
89	1.64436	2	2	0
91	2.86794	1	0	1
92	2.75379	1	0	1
93	2.99475	1	0	0
94	0	0	0	0

## Sheet: RANKL
Proben-Nr.	Konzentration pg/ml	Rö-Grad	Intra OP	Blutig	LH-Grad	LH-Dauer	Beugeschmerz	Beugungseinschränkung
2	206.372	2	2	0	2	2	1	0
3	86.0021	1	1	0	2	2
4	0	1	1	0	0		1
7	65.7278	1	2	0	2	1	1	0
8	0	1	1		2		1	1
9	0	1	2				1
10	105.158	1	1	1	1	2		0
11	0	3	3	1	2	3	1	2
12	127.416	1	1		3			0
14	0	1	1		1	2	0	0
16	23.8318	1		0	2	1
17	90.2315			0	4	1		0
18	0	1	0		2	2	0	0
19	15.683	1	2	0		2	1
20	0	1	0	0	3	2
21	0	2		0	3	1		0
24	66.1531	1	3	0	2	2		1
29	102.327	1		0	1	1
30	0	2	1	0	3	1
34	56.9929	1	0	0	1	1		0
36	0	1	1		3	2		0
39	0	1	0	0	3	2	1	1
40	0	2	2	0	2	1	2	0
45	0	1	0	0	1	1
47	87.8869	1	2	0	3	0
48	0	1	1	0	3	2
49	0	1	1		2	1	2	0
50	0	2	1		1	2	0	0
52	149.519	1	1		2	1
56	0	1	1		3	1	0	0
57	0	2	3		3	2	1
59	66.951	0	0		3	1	0	0
63	0	0	1		2	1	1	0
64	0	1	1		1	2	0	0
65	0	2	2		2	1	1	0
73	38.2995	1	1	0.08			1	0
74	93.0643	0	0	0.0937
77	45.4197		1		4
78	159.195	1	1		2	1		0
79	82.9382	1	1		2		0	0
80	132.65	1	1		3
81	162.225	0	0		3	0
82	58.7656	1	1		3	1
84	219.172	1	1		2	2
85	92.2521	0	0		3	1
86	113.668	2	2				2
87	137.405	1			1	1	1	0
88	118.28				1	2
89	91.1701	2	2		2	1
